# Supplementary material for: Training a high-performance retinal foundation model with half-the-data and 400 times less compute
Source: Nat Commun. 2025 Jul 25;16:6862. doi: 10.1038/s41467-025-62123-z (PMC12297332; doi:10.1038/s41467-025-62123-z)
Supplement: Supplementary file 4 — Source data [file 41467_2025_62123_MOESM4_ESM.xlsx]

## Sheet: Fig2
Figure 2
a) ROP
		Name	Normal	laser_scars	ROP	Stage_1_ROP	Stage_2_ROP	Stage_3_ROP	FINE_Stage_1_ROP	FINE_Stage_2_ROP	FINE_Stage_3_ROP
	RETFound-MEH	RETFound-MEH	0.9952	0.9991	0.9818	0.8296	0.7886	0.8634	0.8085	0.7076	0.799
	DERETFound	DERETFound	0.9949	0.9998	0.992	0.8752	0.8879	0.9445	0.8261	0.8288	0.9311
	RETFound-Green	RETFound-Green	0.9978	1	0.9942	0.8915	0.892	0.9699	0.8491	0.8359	0.9555
b) BRSET - Diverse tasks
		Name	macula	optic_disc	vessels	diabetic_retinopathy	amd	macular_edema	quality	insuline	diabetes
	RETFound-MEH	RETFound-MEH	0.8442	0.8487	0.799	0.9205	0.9079	0.9201	0.8784	0.7959	0.8575
	DERETFound	DERETFound	0.8551	0.8873	0.7924	0.9379	0.9155	0.9382	0.8962	0.8671	0.8624
	RETFound-Green	RETFound-Green	0.8922	0.8561	0.8296	0.9624	0.9482	0.9751	0.8855	0.8306	0.8503
c) IDRiD – Diabetic Retinopathy
		Name	DR Grade 0	DR Grade 1	DR Grade 2	DR Grade 3	DR Grade 4	Mac. Edema Grade 0	Mac. Edema Grade 1	Mac. Edema Grade 2	No/Mild vs rest	AnyDR	AnyDME
	RETFound-MEH	RETFound-MEH	0.8622	0.5361	0.7631	0.7982	0.8313	0.8834	0.7117	0.8888	0.924	0.8687	0.8922
	DERETFound	DERETFound	0.8661	0.5709	0.6566	0.8168	0.9047	0.8781	0.7583	0.8706	0.9046	0.8721	0.8737
	RETFound-Green	RETFound-Green	0.89	0.5609	0.7671	0.8197	0.8833	0.9131	0.7278	0.8772	0.916	0.9017	0.9168
d) BRSET – Diabetic Retinopathy
i) everyone
		Name	DR Grade 0	DR Grade 1	DR Grade 2	DR Grade 3	DR Grade 4	No/Mild vs rest	AnyDR
	RETFound-MEH	RETFound-MEH	0.9128	0.7933	0.8276	0.9067	0.9854	0.9409	0.9178
	DERETFound	DERETFound	0.927	0.8053	0.862	0.9172	0.9785	0.9494	0.9409
	RETFound-Green	RETFound-Green	0.9491	0.8644	0.8903	0.9189	0.9773	0.9635	0.9617
ii) only people with diabetes
		Name	DR Grade 0	DR Grade 1	DR Grade 2	DR Grade 3	DR Grade 4	No/Mild vs rest	AnyDR
	RETFound-MEH	RETFound-MEH	0.8551	0.7053	0.6617	0.8723	0.9834	0.8797	0.8607
	DERETFound	DERETFound	0.8756	0.7723	0.7662	0.8508	0.9614	0.906	0.891
	RETFound-Green	RETFound-Green	0.9095	0.7187	0.778	0.8346	0.9491	0.9182	0.91
e) Messidor2 – Diabetic Retinopathy
		Name	DR Grade 0	DR Grade 1	DR Grade 2	DR Grade 3	DR Grade 4	No/Mild vs rest	AnyDR
	RETFound-MEH	RETFound-MEH	0.8106	0.6098	0.7727	0.9674	0.9919	0.8589	0.8244
	DERETFound	DERETFound	0.837	0.638	0.816	0.9742	0.9727	0.8806	0.8298
	RETFound-Green	RETFound-Green	0.8389	0.6448	0.8644	0.9722	0.9889	0.9116	0.848
f) Retina – Multi-class
		Name	cataract	Retina	Glaucoma	NL
	RETFound-MEH	RETFound-MEH	0.922	0.702	0.8361	0.7419
	DERETFound	DERETFound	0.9288	0.7435	0.8524	0.7849
	RETFound-Green	RETFound-Green	0.9129	0.781	0.8665	0.793
g) JSIEC1000 Multi-class (non-trivial classes only)
		Name	Fibrosis	Congenital disc abnormality	Optic atrophy	Possible glaucoma	Fundus neoplasm	MH	Chorioretinal atrophy-coloboma	Vessel tortuosity	Yellow-white spots-flecks
	RETFound-MEH	RETFound-MEH	0.801058	0.830692	0.980463	0.962702	0.998408	0.910638	0.96304	0.933444	0.948029
	DERETFound	DERETFound	0.868707	0.906349	0.993651	0.853561	0.992622	0.917602	0.998408	0.999466	0.96106
	RETFound-Green	RETFound-Green	0.929348	0.981289	0.844347	0.937638	0.904061	0.994338	0.920621	0.998182	0.978463

## Sheet: Fig3
Figure 3
PCA
		Normal vs Rest		Laser Scars vs Rest		Any ROP vs Rest		Stage 1 vs Rest		Stage 2 vs Rest		Stage 3 vs Rest
		Logit	KNN	Logit	KNN	Logit	KNN	Logit	KNN	Logit	KNN	Logit	KNN
	RETFound-MEH	0.6965	0.7182	0.6762	0.6743	0.5386	0.5476	0.5215	0.5232	0.5248	0.5549	0.61	0.5371
	DERETFound	0.7167	0.6868	0.6489	0.5828	0.5823	0.5362	0.5554	0.5267	0.5722	0.5381	0.6019	0.6111
	RETFound-Green	0.9593	0.9158	0.7929	0.773	0.8169	0.7913	0.7254	0.5867	0.7656	0.566	0.6318	0.6138
UMAP
		Normal vs Rest		Laser Scars vs Rest		Any ROP vs Rest		Stage 1 vs Rest		Stage 2 vs Rest		Stage 3 vs Rest
		Logit	KNN	Logit	KNN	Logit	KNN	Logit	KNN	Logit	KNN	Logit	KNN
	RETFound-MEH	0.7409	0.847	0.6352	0.6715	0.5946	0.624	0.4258	0.5343	0.5814	0.5734	0.549	0.5028
	DERETFound	0.5291	0.8251	0.6	0.6994	0.5917	0.6662	0.4882	0.4745	0.5758	0.5767	0.4564	0.6169
	RETFound-Green	0.921	0.9354	0.7776	0.9124	0.8466	0.9261	0.7301	0.6904	0.7921	0.7313	0.6526	0.8321

## Sheet: Fig4
Figure 4
PCA
		Normal vs Rest		Grade 1 vs Rest		Grade 2 vs Rest		Grade 3 vs Rest		Grade 4 vs Rest		No/Mild vs Rest
		Logit	KNN	Logit	KNN	Logit	KNN	Logit	KNN	Logit	KNN	Logit	KNN
	RETFound-MEH	0.6603	0.6678	0.4399	0.4196	0.4258	0.5451	0.7501	0.596	0.6073	0.5435	0.6421	0.6065
	DERETFound	0.6691	0.6968	0.4819	0.4646	0.4517	0.5764	0.7772	0.5917	0.5245	0.6589	0.6555	0.7007
	RETFound-Green	0.8045	0.7472	0.6737	0.5445	0.5435	0.6126	0.7216	0.631	0.82	0.6548	0.8321	0.7747
UMAP
		Normal vs Rest		Grade 1 vs Rest		Grade 2 vs Rest		Grade 3 vs Rest		Grade 4 vs Rest		No/Mild vs Rest
		Logit	KNN	Logit	KNN	Logit	KNN	Logit	KNN	Logit	KNN	Logit	KNN
	RETFound-MEH	0.6316	0.6802	0.5541	0.5271	0.5304	0.7502	0.559	0.6932	0.5834	0.6009	0.5778	0.7002
	DERETFound	0.6182	0.7201	0.5387	0.5579	0.4993	0.6051	0.7455	0.6144	0.6974	0.7252	0.596	0.7499
	RETFound-Green	0.8118	0.7444	0.7404	0.5163	0.5578	0.6566	0.7696	0.75	0.7969	0.6345	0.8378	0.7814

## Sheet: Fig5
Figure 5
(a) Messidor-2 (France) → IDRiD (India)
		Name	DR Grade 0	DR Grade 1	DR Grade 2	DR Grade 3	DR Grade 4	No/Mild vs rest	AnyDR
	RETFound-MEH	RETFound-MEH	0.797	0.5468	0.6007	0.8236	0.805	0.6827	0.7788
	DERETFound	DERETFound	0.8077	0.5258	0.5318	0.8074	0.8196	0.7864	0.7737
	RETFound-Green	RETFound-Green	0.922	0.7248	0.712	0.8124	0.8202	0.9501	0.8952
(b) BRSET (Brazil) → Messidor-2 (France)
(i) diabetes-only subset
		Name	DR Grade 0	DR Grade 1	DR Grade 2	DR Grade 3	DR Grade 4	No/Mild vs rest	AnyDR
	RETFound-MEH	RETFound-MEH	0.6935	0.5434	0.6124	0.9014	0.9104	0.6923	0.6725
	DERETFound	DERETFound	0.6081	0.5462	0.5567	0.907	0.9595	0.6896	0.5821
	RETFound-Green	RETFound-Green	0.7657	0.5539	0.7617	0.9348	0.9488	0.8465	0.7718
(ii) entire cohort
		Name	DR Grade 0	DR Grade 1	DR Grade 2	DR Grade 3	DR Grade 4	No/Mild vs rest	AnyDR
	RETFound-MEH	RETFound-MEH	0.5672	0.5321	0.5648	0.8511	0.9406	0.6315	0.581
	DERETFound	DERETFound	0.6961	0.6174	0.5959	0.8956	0.8869	0.7414	0.6209
	RETFound-Green	RETFound-Green	0.7877	0.6019	0.8131	0.9382	0.9544	0.8733	0.7916
(c) Messidor-2 (France) → BRSET (Brazil)
(i) diabetes-only subset
		Name	DR Grade 0	DR Grade 1	DR Grade 2	DR Grade 3	DR Grade 4	No/Mild vs rest	AnyDR
	RETFound-MEH	RETFound-MEH	0.6642	0.3439	0.595	0.7902	0.8913	0.6588	0.6906
	DERETFound	DERETFound	0.8124	0.5136	0.6043	0.8331	0.9163	0.7688	0.765
	RETFound-Green	RETFound-Green	0.8282	0.6431	0.4136	0.8304	0.7938	0.8842	0.8443
(ii) entire cohort
		Name	DR Grade 0	DR Grade 1	DR Grade 2	DR Grade 3	DR Grade 4	No/Mild vs rest	AnyDR
	RETFound-MEH	RETFound-MEH	0.6205	0.3865	0.5078	0.7742	0.8687	0.5864	0.6589
	DERETFound	DERETFound	0.8071	0.5049	0.6717	0.8724	0.9194	0.7609	0.7926
	RETFound-Green	RETFound-Green	0.8351	0.5455	0.3937	0.8448	0.8172	0.8845	0.8489
(d) IDRiD (India) → Messidor-2 (France)
		Name	DR Grade 0	DR Grade 1	DR Grade 2	DR Grade 3	DR Grade 4	No/Mild vs rest	AnyDR
	RETFound-MEH	RETFound-MEH	0.633	0.6323	0.5235	0.8239	0.7959	0.6919	0.6228
	DERETFound	DERETFound	0.6593	0.5785	0.4808	0.7109	0.6894	0.7235	0.6332
	RETFound-Green	RETFound-Green	0.7541	0.6109	0.7795	0.9593	0.7518	0.8344	0.7646
(e) BRSET (Brazil) → IDRiD (India)
(i) diabetes-only subset
		Name	DR Grade 0	DR Grade 1	DR Grade 2	DR Grade 3	DR Grade 4	No/Mild vs rest	AnyDR
	RETFound-MEH	RETFound-MEH	0.8809	0.7132	0.6449	0.7099	0.7708	0.9302	0.9001
	DERETFound	DERETFound	0.9027	0.6737	0.6973	0.7509	0.7484	0.9301	0.8948
	RETFound-Green	RETFound-Green	0.9035	0.6705	0.7091	0.6503	0.8277	0.909	0.8969
(ii) entire cohort
		Name	DR Grade 0	DR Grade 1	DR Grade 2	DR Grade 3	DR Grade 4	No/Mild vs rest	AnyDR
	RETFound-MEH	RETFound-MEH	0.8893	0.7208	0.647	0.7084	0.7889	0.9159	0.8962
	DERETFound	DERETFound	0.899	0.5157	0.7238	0.7398	0.7545	0.9492	0.9194
	RETFound-Green	RETFound-Green	0.9282	0.6906	0.7326	0.6638	0.8445	0.9418	0.9198
(f) IDRiD (India) → BRSET (Brazil)
(i) diabetes-only subset
		Name	DR Grade 0	DR Grade 1	DR Grade 2	DR Grade 3	DR Grade 4	No/Mild vs rest	AnyDR
	RETFound-MEH	RETFound-MEH	0.6897	0.389	0.6235	0.7147	0.7751	0.8027	0.7412
	DERETFound	DERETFound	0.8244	0.4018	0.6043	0.7413	0.8446	0.8495	0.8147
	RETFound-Green	RETFound-Green	0.7842	0.5139	0.6028	0.7839	0.6926	0.8644	0.794
(ii) entire cohort
		Name	DR Grade 0	DR Grade 1	DR Grade 2	DR Grade 3	DR Grade 4	No/Mild vs rest	AnyDR
	RETFound-MEH	RETFound-MEH	0.7093	0.4036	0.6626	0.785	0.7961	0.8347	0.7536
	DERETFound	DERETFound	0.8649	0.4263	0.6693	0.8191	0.9034	0.8669	0.853
	RETFound-Green	RETFound-Green	0.8252	0.3964	0.5639	0.8435	0.7609	0.8887	0.8315

## Sheet: Fig6
Figure 6
a) on the Messidor2 dataset
		Name	DR Grade 0	DR Grade 1	DR Grade 2	DR Grade 3	DR Grade 4	No/Mild vs rest	AnyDR
	RETFound-MEH (fully finetuned)	RETFound-MEH (fully finetuned)	0.8429	0.6922	0.847	0.9807	0.9826	0.8972	0.8429
	RETFound-Green (linear probing)	RETFound-Green (linear probing)	0.8389	0.6448	0.8644	0.9722	0.9889	0.9116	0.848
b) on the Retina dataset
		Name	cataract	Retina	Glaucoma	NL
	RETFound-MEH (fully finetuned)	RETFound-MEH (fully finetuned)	0.9651	0.7264	0.9088	0.7737
	RETFound-Green (linear probing)	RETFound-Green (linear probing)	0.9129	0.781	0.8665	0.793
c) on the non-trivial classes from the JSIEC1000 dataset
		Name	Fibrosis	Congenital disc abnormality	Optic atrophy	Possible glaucoma	Fundus neoplasm	MH	Chorioretinal atrophy-coloboma	Vessel tortuosity	Yellow-white spots-flecks
	RETFound-MEH (fully finetuned)	RETFound-MEH (fully finetuned)	0.882748	0.798346	0.985114	0.983413	0.960847	0.986378	0.997863	0.935199	0.961496
	RETFound-Green (linear probing)	RETFound-Green (linear probing)	0.929348	0.981289	0.844347	0.937638	0.904061	0.994338	0.920621	0.998182	0.978463
